# Supplementary material for: Erg4 Is Involved in Ergosterol Biosynthesis, Conidiation and Stress Response in Penicillium expansum
Source: J Fungi (Basel). 2023 May 13;9(5):568. doi: 10.3390/jof9050568 (PMC10220616; doi:10.3390/jof9050568)
Supplement: Supplementary file 1 [file jof-09-00568-s001.zip]

Archive with 1 entries (1 files):
- jof-2355832-supplementary.pdf
